# Supplementary material for: Ciliary Motility and Ultrastructure in Bronchial Epithelium of Lung Transplant Recipients with Primary Ciliary Dyskinesia
Source: J Clin Med. 2025 May 14;14(10):3439. doi: 10.3390/jcm14103439 (PMC12112185; doi:10.3390/jcm14103439)
Supplement: Supplementary file 1 [file jcm-14-03439-s001.zip]

Archive with 3 entries (3 files):
- Supplemental Video S1.avi
- Supplemental Video S2.avi
- Supplemental Video S3.avi
